# Supplementary material for: HyAdamC: A New Adam-Based Hybrid Optimization Algorithm for Convolution Neural Networks
Source: Sensors (Basel). 2021 Jun 12;21(12):4054. doi: 10.3390/s21124054 (PMC8231656; doi:10.3390/s21124054)
Supplement: Supplementary file 1 [file sensors-21-04054-s001.zip]

Archive with 1 entries (1 files):
- sensors-1230374-supplementary.pdf
